# Supplementary material for: Determinants of Chemotherapy Convenience and Satisfaction: The Role of Symptom and Psychological Burden in Cancer Patients—A Cross-Sectional Study
Source: Healthcare (Basel). 2026 Apr 13;14(8):1017. doi: 10.3390/healthcare14081017 (PMC13115851; doi:10.3390/healthcare14081017)
Supplement: Supplementary file 1 [file healthcare-14-01017-s001.zip]

Archive with 1 entries (1 files):
- healthcare-4155735-supplementary.pdf
